# Supplementary material for: Oral Administration of Probiotic Bacteria Alleviates Tau Phosphorylation, Aβ Accumulation, Microglia Activation, and Memory Loss in 5xFAD Mice
Source: Brain Sci. 2024 Feb 23;14(3):208. doi: 10.3390/brainsci14030208 (PMC10968487; doi:10.3390/brainsci14030208)
Supplement: Supplementary file 1 [file brainsci-14-00208-s001.zip]

Archive with 1 entries (1 files):
- brainsci-2878468-supplementary.pdf
